# Supplementary material for: E3 ubiquitin ligase ZBTB25 suppresses beta coronavirus infection through ubiquitination of the main viral protease MPro
Source: J Biol Chem. 2023 Oct 27;299(12):105388. doi: 10.1016/j.jbc.2023.105388 (PMC10679490; doi:10.1016/j.jbc.2023.105388)
Supplement: ScreeningData [file mmc1.xlsx]

## Sheet: Sheet1
	RNAi	Mpro luminescence (normalized)
	TRIM49	2.7526
	ZBTB25	2.5843
	UBC	2.1371
	OTUD5	2.1018
	KCNRG TRIM13	2.0627
	UBE2E3	2.0473
	RNF213	2.0334
	UBE2D2	1.9972
	UBB	1.9774
	MKRN3	1.9754
	COPS4	1.9524
	ZNRF3	1.8884
	HLTF	1.869
	FBXO22	1.8671
	TOLLIP	1.8557
	RNF113B	1.8414
	RNF138	1.8311
	ZBTB40	1.8177
	JADE1	1.8172
	WSB2	1.7886
	KDM7A	1.7874
	FBXO39	1.7812
	ZBTB20	1.7545
	RNF32	1.7388
	TRIM17	1.6958
	NOSIP	1.6622
	DCAF1	1.6613
	FBXO46	1.6552
	PSMD1	1.6464
	PSMD6	1.6283
	KLHL17	1.6168
	PSMA8	1.613
	GMCL1P1	1.6041
	KLHL20	1.5943
	KBTBD6	1.5885
	MSL2	1.5839
	RNF19B	1.5812
	ZBTB45	1.5787
	KBTBD13	1.578
	USP30	1.5765
	PEX10	1.5638
	CNOT4	1.5495
	WDR59	1.5411
	PSMD4	1.5361
	WDR24	1.5328
	PSMD8	1.5292
	UBA2	1.5281
	ZBTB38	1.516
	BTBD7	1.5098
	TRIM33	1.5096
	KLHL22	1.5036
	BFAR	1.4986
	FBXO4	1.4933
	ZBTB39	1.4815
	TRIM68	1.4671
	RNF113A	1.4671
	CHD4	1.4543
	KLHL28	1.4506
	USP35	1.438
	UBE2K	1.4242
	RP11-665C16.9	1.42
	KBTBD4	1.4132
	WDTC1	1.4105
	LNX1	1.4096
	PSMD7	1.4071
	FBXL3	1.4068
	RNF115	1.4037
	UBXN7	1.3945
	UBE2NL	1.3939
	UBE2E1	1.3914
	PELI1	1.3862
	ZC3HC1	1.3702
	UBE2D4	1.3697
	COPS2	1.3686
	ZNRF4	1.364
	TTC3	1.3615
	TRAF3	1.3577
	USP13	1.3542
	PCGF3	1.3523
	NSMCE2	1.3476
	KCTD10	1.3468
	ZBTB17	1.3426
	NEDD8	1.3361
	ZBTB37	1.3348
	DCAF6	1.3336
	LZTR1	1.3293
	SENP7	1.3277
	RNF14	1.3206
	UBE2J2	1.319
	IRF2BPL	1.3122
	USP39	1.3069
	IVNS1ABP	1.3062
	RNF145	1.3056
	RCBTB2	1.3044
	SHPRH	1.3001
	UBE2V2	1.2988
	TSPAN17	1.2972
	ZBTB32	1.2961
	ABTB2	1.2872
	TRIML1	1.2844
	USP12	1.2815
	PSME3	1.2806
	UBR3	1.2729
	JOSD1	1.2728
	FBXO33	1.2726
	ZMIZ2	1.271
	DTX3L	1.2697
	ZBTB34	1.2694
	PSMD14	1.2676
	ZYG11A	1.2666
	ZBTB21	1.2648
	KMT2A	1.2619
	TOPORS	1.2601
	LONRF3	1.26
	RNF152	1.2583
	DPF1	1.2581
	UBE2G2	1.2566
	SPSB4	1.2564
	CUL4A	1.2563
	USP38	1.2517
	RNF40	1.2486
	PHF21A	1.248
	NFX1	1.2458
	ZFAND4	1.2458
	UBE3A	1.2457
	SART1	1.2443
	RNF125	1.2432
	UBE2Z	1.2424
	VHL	1.2367
	RNF157	1.2354
	UBE2G1	1.2341
	WSB1	1.2321
	XIAP	1.2253
	USP9X	1.2252
	PSMB3	1.2249
	TRIM55	1.2238
	PSMA6 RP11-561B11.2	1.223
	UBE2L6	1.2179
	PATZ1	1.2103
	KLHL2	1.2091
	PJA1	1.2076
	COPS5	1.2066
	ZBTB5	1.201
	PDZRN3	1.2008
	USP6	1.1996
	KBTBD11	1.1976
	RNF135	1.1966
	NEDD4L	1.1953
	FBXO36	1.195
	ITCH	1.195
	RNF148	1.194
	UBA3	1.194
	PJA2	1.1938
	FBXW7	1.1928
	HUWE1	1.1905
	ZBTB44	1.1885
	ZBTB14	1.1879
	WWP1	1.1878
	USP20	1.1863
	TRIM3	1.1853
	KBTBD7	1.1833
	RNF26	1.1832
	RNF11	1.1828
	MARCH2	1.1803
	VCPIP1	1.1783
	ASB12	1.1777
	FBXO8	1.1756
	USP9Y	1.1751
	FBXO5	1.1728
	RNF5	1.1709
	UBA6	1.1665
	TRIM47	1.164
	PSMD3	1.1636
	CUL9	1.1631
	SH3RF1	1.1586
	COPS7A	1.1578
	RNF146	1.1563
	TRIM31	1.1557
	CBL	1.1541
	RHOBTB1	1.1541
	ZRANB1	1.154
	KMT2B	1.1507
	UBE2W	1.1505
	RNF167	1.1505
	UBE2E2	1.1501
	KLHL32	1.148
	KCTD5	1.1461
	PSMC3	1.1459
	NAE1	1.1454
	TRIM52	1.1441
	PDZRN4	1.139
	CBLB	1.1388
	SAE1	1.1381
	ZNF645	1.1378
	ZBTB2	1.1371
	GAN	1.137
	PRPF19	1.1343
	PSMD11	1.1336
	AREL1	1.1309
	DCAF7	1.1244
	FANCL	1.124
	KLHL10	1.1232
	MTF2	1.1221
	KLHL42	1.1219
	LTN1	1.1185
	COPS6	1.1176
	USP1	1.1175
	FBXO21	1.1166
	USP33	1.1118
	RNF166	1.1106
	FBXO27	1.1092
	ZBTB11	1.1091
	KCTD9	1.108
	BRWD3	1.1069
	USP51	1.1043
	PHF1	1.1042
	FBXO16	1.1039
	PELI2	1.1036
	OTUB2	1.1035
	PSMF1	1.1021
	PSMB8	1.1014
	ZNRF2	1.1003
	ZBTB4	1.0988
	RCBTB1	1.0974
	UBE2O	1.097
	SOCS2	1.0962
	DCUN1D2	1.0956
	UBE3D	1.0944
	USP18	1.0933
	RNF7	1.0932
	BIRC6	1.09
	DCUN1D3	1.086
	CUL7	1.0852
	SOCS7	1.0846
	RANBP2	1.0844
	CHD3	1.0844
	TCEB2	1.0841
	FBXO28	1.084
	RNF111	1.0833
	RNF2	1.0831
	PHF10	1.082
	CDC34	1.0806
	UBR1	1.0797
	ZYG11B	1.0793
	LMO7	1.0788
	ASB13	1.0786
	RNF128	1.0776
	JOSD2	1.0756
	MARCH6	1.0756
	UBR4	1.0753
	ASB11	1.0749
	KDM5C	1.0745
	ZBTB49	1.0734
	KLHL11	1.0728
	OTUD6B	1.0718
	KBTBD2	1.0716
	RC3H1	1.0706
	FBXO7	1.0692
	FBXO2	1.0663
	FBXO45	1.0662
	G2E3	1.0661
	GZF1	1.0654
	WDSUB1	1.0646
	USP3	1.0645
	CHD5	1.0643
	USP14	1.0636
	PPIL2	1.0628
	ZBTB16	1.0622
	RNF150	1.0612
	TRIM24	1.061
	WWP2	1.0607
	USP17L2	1.0595
	RHOBTB3	1.0573
	ZNRF1	1.0572
	FBXO38	1.0554
	USP21	1.0546
	HECW1	1.0528
	PHF14	1.0518
	DCUN1D1	1.0497
	FBXL12	1.0469
	FBXL4	1.0421
	CYLD	1.0408
	FBXO17	1.0407
	BTBD9	1.0387
	USP19	1.0386
	UBE2J1	1.038
	RNF13	1.0362
	HIC1	1.0349
	ANAPC5	1.0338
	RNF180	1.0328
	CCNF	1.0311
	USP49	1.0301
	FBXW5	1.0264
	KBTBD3	1.0251
	COPS7B	1.0232
	FBXO3	1.0221
	TRIM11	1.0218
	USP43	1.0159
	LRR1	1.015
	USP46	1.0115
	TNFAIP3	1.0109
	CISH	1.0105
	USP5	1.0102
	TRIM25	1.0099
	UBE2D3	1.0099
	PSMC6	1.0091
	TNFAIP1	1.0081
	UBA5	1.0075
	ZBTB12	1.0065
	COPS3	1.0062
	RNF24	1.0062
	BRWD1	1.006
	ASB17	1.006
	RNF149	1.0047
	FBXO48	1.0039
	ING1	1.0037
	TRIM60	1.0033
	RFWD3	1.002
	Mean Empty	1
	FBXO30	0.9977
	SENP2	0.997
	RGPD5 RGPD6	0.9965
	UBE2N	0.9952
	KLHL7	0.9949
	TRIP12	0.9925
	USP42	0.992
	HECW2	0.9898
	SUMO3	0.9886
	TRAF4	0.9876
	PHF8	0.9853
	SH3RF2	0.9849
	KLHL3	0.9841
	UBR7	0.9837
	PIAS4	0.9836
	TRIM16 RP11-385D13.1	0.9836
	MARCH4	0.9831
	PHF2	0.9813
	USP48	0.9794
	AMFR	0.9778
	RNF6	0.9768
	RNF187	0.9767
	PCGF2	0.975
	TRIM27	0.975
	FBXL17	0.9696
	PSMB7	0.9691
	KLHL8	0.9681
	FBXO6	0.9654
	UNKL	0.9653
	KLHL1	0.9649
	RNF39	0.9645
	BTRC	0.9641
	TRIM41	0.963
	UBE4B	0.963
	FBXW8	0.9629
	FBXO34	0.9617
	RNF185	0.9611
	NSD1	0.96
	FAU	0.9581
	TRIM23	0.9559
	ZBTB41	0.9556
	ZER1	0.9551
	FBXL22	0.955
	UBOX5	0.9534
	PSMA2 RP11-111K18.1	0.9533
	NEURL1B	0.9513
	RNF144A	0.9512
	CUL5	0.9507
	ARIH1	0.9507
	LNX2	0.95
	ATXN3	0.9499
	BIRC2	0.9493
	UBE2R2	0.9483
	TRIM10	0.9477
	USP34	0.9465
	USP10	0.9449
	PSMA1	0.9424
	NEDD4	0.9418
	MIB1	0.9413
	SIAH1P1	0.9413
	PSMA7	0.9409
	ING2	0.9407
	TRIM15	0.9395
	CBLC	0.9393
	PCGF1	0.9365
	ZBTB48	0.9364
	DIDO1	0.9356
	ANAPC7	0.9345
	TRIM2	0.9339
	PARK2	0.9329
	ISG15	0.932
	BRAP	0.9314
	UBE2Q2	0.9302
	RAG1	0.9295
	BTBD6	0.9288
	TRIM54	0.9272
	TRIM40	0.9256
	WHSC1	0.925
	PSMC2	0.9242
	KCTD2	0.9241
	CBLL1	0.9231
	RNF170	0.9228
	NSMCE1	0.9226
	KLHL21	0.922
	RNF151	0.9217
	ZBTB6	0.9205
	GABARAP CTD-2545G14.7	0.9196
	MYSM1	0.9195
	BTBD10	0.9189
	LONRF2	0.9189
	SMURF2	0.9174
	CHFR	0.9168
	KLHL13	0.9166
	BTBD1	0.9162
	USP8	0.9154
	RNF186	0.9149
	PEX12	0.9145
	MEX3C	0.9133
	BRE	0.9131
	RNF133	0.9122
	KLHL12	0.9108
	UCHL3	0.9104
	SOCS5	0.9104
	MUL1	0.9101
	TRIM29	0.9087
	RBCK1	0.9083
	CYHR1	0.9062
	MKRN2	0.9055
	UBE2D1	0.9054
	RNF165	0.9043
	MYNN	0.904
	UCHL1	0.9026
	MNAT1	0.9023
	SENP5	0.9001
	TRIM37	0.8998
	ERCC8	0.8987
	DTL	0.8982
	INTS12	0.898
	PSMB1	0.8977
	KLHL5	0.897
	FBXO44	0.8961
	RNF122	0.8955
	TRIM22	0.8948
	DCUN1D4	0.8943
	FBXL5	0.8943
	TRIM58	0.8941
	FBXO47	0.893
	HERPUD1	0.8927
	USP40	0.8904
	ZBTB43	0.8873
	RNF183	0.8869
	MARCH11	0.8867
	UBA7	0.8864
	RNF168	0.8859
	NUB1	0.8855
	MYCBP2	0.8818
	BCL6B	0.8817
	KLHL25	0.8811
	PSMD12	0.8809
	RNF144B	0.8803
	RNF130	0.8797
	KLHL14	0.8794
	RGPD3	0.8793
	USP37	0.8792
	SMURF1	0.8791
	DCAF4	0.8786
	TRAF7	0.878
	FBXL20	0.878
	UBE4A	0.8771
	DCAF13	0.8763
	LONRF1	0.8762
	IFT122	0.8724
	BRCA2	0.8722
	DCAF10	0.8717
	SUMO1	0.8717
	NEURL1	0.8695
	RFPL4B RP11-506B6.7	0.8689
	KLHL15	0.867
	SOCS6	0.8662
	LRSAM1	0.8649
	PSME2	0.8639
	UHRF1	0.8627
	UBE2B	0.8621
	RCHY1	0.861
	FBXL14	0.8607
	FBXO43	0.8604
	RNF141	0.8586
	PSMB4	0.8585
	USP11	0.8577
	GABARAPL1	0.8577
	PSMA3	0.8576
	BCL6	0.857
	SPSB3 EME2	0.8563
	KEAP1	0.8561
	UBAC1	0.8557
	ZBTB3	0.8556
	USP45	0.8552
	UBE2U	0.8552
	SIAH2	0.8533
	FBXL18	0.8531
	PSMB5	0.8525
	HECTD4	0.8522
	RNF181	0.8517
	OTUD7B	0.8516
	BRCA1	0.8507
	OTUB1	0.8503
	ATXN3L	0.8497
	CDC27	0.8495
	RNF126	0.8488
	FBXL16	0.8482
	FBXO15	0.8471
	KDM2A	0.8467
	KLHL4	0.8463
	IBTK	0.8462
	FBXO32	0.8455
	TRIM6	0.8451
	KLHL26	0.8443
	KLHL24	0.8443
	BAP1	0.8431
	ZBTB7B	0.8427
	STAMBPL1	0.8426
	CDRT1	0.8416
	RNF216	0.8401
	ZBTB33	0.8392
	SPOPL	0.8373
	UBR2	0.8372
	UBE3B	0.8368
	TRIM64	0.836
	KLHL18	0.8349
	UBR5	0.8343
	ZBTB1	0.8333
	UBE2S	0.8321
	RBX1	0.832
	ZBTB22	0.8312
	TRAF2	0.8311
	SUMO2P1	0.8311
	FBXO24	0.8297
	KDM2B	0.8293
	TRIM32	0.8291
	RFWD2	0.8281
	RNF41	0.8269
	RNF217	0.8265
	UBE2T	0.8264
	COPS8	0.8245
	DCAF12	0.8242
	CDC20	0.8235
	USP7	0.8234
	UBA1	0.8233
	SENP1	0.8216
	TRIM45	0.8213
	PEX2	0.8201
	MOCS3	0.8176
	FBXO41	0.8173
	POMP	0.8158
	PHIP	0.815
	TRAIP	0.8144
	TRIM56	0.8138
	RNF139	0.8133
	CUL4B	0.8132
	RGPD3 RGPD4	0.8132
	FZR1	0.811
	KMT2D	0.8105
	KCTD3	0.8104
	TRAF5	0.8102
	USP25	0.81
	MID1	0.8099
	MARCH9	0.8092
	BARD1	0.809
	GPS1	0.808
	KLHL40	0.8067
	PSMA4	0.8061
	ZBTB46	0.8061
	TRIM43	0.8056
	NACC1	0.8055
	TRIM6-TRIM34 TRIM34	0.8053
	AUP1	0.8053
	KMT2C	0.8042
	PSMA5	0.8041
	TRIM26	0.8037
	RNF220	0.8036
	FAM175B	0.8034
	UBTD1	0.8025
	ANKIB1	0.8018
	HACE1	0.8016
	TRIM4	0.8009
	FBXW11	0.7995
	ASB4	0.7993
	MKRN1	0.7986
	ZBTB26	0.7972
	BPTF	0.7937
	KDM5D	0.7931
	TRIM66	0.7931
	RNF38	0.7905
	RNF215	0.7882
	KAT6A	0.7877
	BACH2	0.7872
	ING4	0.7866
	PIAS3	0.7864
	SPSB1	0.7853
	PIAS1	0.7837
	DCAF11	0.7826
	MARCH3	0.7818
	RHOBTB2	0.7813
	ASB7	0.781
	TRIM69	0.7797
	FBXL2	0.7795
	ING3	0.7763
	TRIM14	0.7753
	FBXO42	0.7736
	PSMB2	0.7728
	USP15	0.7718
	GMCL1	0.7713
	MARCH1	0.7702
	RFPL4AL1	0.7696
	ARIH2	0.7696
	RMND5A	0.7683
	UBE2A	0.7671
	ZBTB18	0.7653
	KBTBD12	0.7639
	ASB15	0.7636
	SENP6	0.7632
	TRIM35	0.7627
	ASB3 GPR75-ASB3	0.7622
	USP22	0.7619
	RNF19A	0.7613
	DPF2	0.7613
	HERC4	0.7608
	RNF223	0.7599
	BMI1 COMMD3-BMI1	0.759
	UBE2Q1	0.7589
	RNF121	0.7584
	CDC23	0.7583
	UHRF2	0.7577
	STAMBP	0.7576
	TRPC4AP	0.7567
	SUMO2	0.756
	CCNB1IP1	0.7558
	HERC2	0.7555
	OTUD3	0.7545
	KLHL6	0.7544
	FBXW2	0.7542
	CDC26	0.7539
	PSMB6	0.7534
	MARCH5	0.7531
	TRIM21	0.7523
	TRIM38	0.7523
	RING1	0.7498
	DCAF5	0.7491
	BTBD8	0.7477
	HERC3	0.7475
	UBE3C	0.7475
	FBXL7	0.7458
	PSMD2	0.7451
	FBXL19	0.745
	USP16	0.7447
	RAB40A	0.7432
	USP32	0.7428
	FBXL21	0.7419
	USP44	0.7418
	RNF169	0.7405
	BAZ1B	0.7396
	ANAPC4	0.7386
	DDB2	0.7386
	KCTD13	0.7385
	BIRC3	0.736
	FBXO18	0.7352
	NHLRC1	0.7338
	RNF43	0.7336
	SKP2	0.7335
	SKP1	0.7329
	CRBN	0.7329
	TRIM9	0.7321
	TRIM51	0.7309
	RNF44	0.7303
	MARCH10 RP11-156L14.1	0.7303
	BABAM1	0.7292
	MAP3K1	0.7285
	ANAPC10	0.7278
	HECTD2	0.7274
	DET1	0.7272
	DZIP3	0.7259
	KLHL41	0.7245
	RBBP6	0.7216
	CCIN	0.7209
	SYVN1	0.7195
	MDM2	0.7175
	FBXW10	0.7173
	SENP8	0.7172
	ANAPC2	0.7172
	HERPUD2	0.7161
	SPSB2	0.7147
	USP28	0.7139
	ASPSCR1	0.7138
	USP47	0.7121
	USP31	0.7119
	URM1	0.7115
	PSMC5	0.7113
	TRIM74	0.7108
	ENC1	0.7101
	BTBD11	0.7095
	ASB16-AS1	0.7091
	TRIM7	0.7089
	USP26	0.7084
	MEX3B	0.7078
	ATG7	0.7074
	RNF103	0.7063
	MID2	0.7058
	ANAPC11	0.7045
	IPP	0.7043
	FBXO11	0.7039
	RNF34	0.7027
	RFFL RAD51L3-RFFL	0.7026
	CUL1	0.7024
	UCHL5	0.7006
	TRIM5	0.7005
	FBXL13	0.6999
	BRCC3	0.6998
	GABARAPL2	0.6986
	DTX1	0.6986
	SOCS3	0.6962
	FBXW4	0.6945
	HERC5	0.6929
	UBE2C	0.6909
	KLHL36	0.6862
	ANAPC13	0.6844
	RNF182	0.6843
	SIAH1 LONP2	0.6812
	TRIM36	0.681
	LRRC29	0.68
	CDC16	0.6792
	USP2	0.6779
	RLIM	0.6772
	ANAPC1	0.6769
	BAG1	0.6751
	RNF123	0.6741
	TRIM67	0.6736
	PSMC4	0.6726
	RAD18	0.6681
	FBXO9	0.6658
	IRF2BP1	0.6617
	ATG12	0.6613
	HIC2	0.6611
	KLHL30	0.6588
	ASB1	0.6584
	TRIM48	0.6566
	PML	0.6537
	KDM1B	0.6534
	RC3H2	0.6509
	TRIM44	0.6501
	MARCH7	0.6497
	USP41	0.6488
	TRIM28	0.6449
	RSPRY1	0.6444
	PIAS2	0.6434
	BACH1	0.6426
	RNF4	0.6425
	HERC1	0.6422
	USP36	0.6401
	FBXW9	0.6383
	OTULIN	0.6372
	USP4	0.6344
	MYLIP	0.6325
	IFNG	0.6324
	TRIM65	0.632
	TRIM62	0.6307
	BAZ1A	0.6299
	PSMD13	0.6296
	RNF214	0.629
	RNF20	0.6286
	MGRN1	0.6279
	UBE2M	0.6279
	RNF212	0.6261
	TRIM46	0.6253
	HECTD1	0.6252
	BTBD2	0.6232
	USP24	0.6211
	KLHL38	0.6184
	RNF25	0.6148
	UFM1	0.6119
	UFC1	0.6102
	ABTB1	0.6093
	DCAF15	0.6073
	OTUD7A	0.6067
	DTX4	0.6028
	CUL3	0.6004
	DDB1	0.5976
	RAB40B	0.5974
	STUB1	0.5968
	ASB14	0.5941
	RNF10	0.5908
	FBXO10 RP11-613M10.8	0.5873
	CUL2	0.5855
	DCUN1D5	0.5843
	ATG3	0.5842
	BTBD3	0.5838
	KLHL9	0.5819
	ASB5	0.5806
	TRIM63	0.5792
	RAB40C	0.5725
	FEM1B	0.5722
	MARCH8	0.5707
	HECTD3	0.5689
	LRRC41	0.566
	ASB9	0.5646
	MDM4	0.5597
	ING5	0.557
	OTUD6A	0.5564
	RPP21 TRIM39-RPP21	0.5537
	BIRC8	0.553
	ZBTB47	0.5529
	ZMIZ1	0.5498
	USP29	0.5491
	TRIM8	0.548
	SPOP	0.5444
	RNF8	0.5444
	KCTD17	0.5441
	RAD51	0.5373
	TRAF6	0.5319
	DTX3	0.5284
	AIRE	0.5259
	RMND5B	0.5241
	KCTD6	0.5169
	SHFM1	0.5144
	FBXL6	0.5097
	ASB6	0.5004
	DDA1	0.4949
	RNF31 RP11-468E2.4	0.4944
	DIABLO RP11-512M8.5	0.4868
	SENP3 SENP3-EIF4A1	0.4861
	ASB8	0.4853
	BTBD16	0.4741
	HERC6	0.4246
	FBXL18	0.1792
	UBC	0.1781
	ZBTB48	0.1144
	NSMCE1	0.1066
	PSMB8	0.1041
